# Supplementary material for: An Update on Sphingolipidomics: Is Something Still Missing? Some Considerations on the Analysis of Complex Sphingolipids and Free-Sphingoid Bases in Plasma and Red Blood Cells
Source: Metabolites. 2022 May 17;12(5):450. doi: 10.3390/metabo12050450 (PMC9147510; doi:10.3390/metabo12050450)
Supplement: Supplementary file 1 [file metabolites-12-00450-s001.zip]

Archive with 1 entries (1 files):
- metabolites-1730678-supplementary.pdf
